# Supplementary material for: Rigorous Training of Dogs Leads to High Accuracy in Human Scent Matching-To-Sample Performance
Source: PLoS One. 2016 Feb 10;11(2):e0146963. doi: 10.1371/journal.pone.0146963 (PMC4749222; doi:10.1371/journal.pone.0146963)
Supplement: S1 Data — These data refer to Fig 2. (XLSX) [file pone.0146963.s001.xlsx]

## Sheet: Figure 2
phase 1 (mécanisation de la ligne)
chiens	nbre de ligne	nbre de séances	lignes/séance
F*	158	28	5.64286
D*	58	10	5.8
C*	98	13	7.53846
B*	52	9	5.77778
A*	126	21	6
Moyenne	98.4	16.2	6.15182
ecart typ	20.1236	3.62491	0.351323
phase 2 (mécanisation du bocal)
chiens	nbre de ligne	nbre de séances	lignes/séance
F*	94	16	5.875
D*	144	21	6.85714
C*	134	17	7.88235
B*	56	9	6.22222
A*	117	18	6.5
Moyenne	109	16.2	6.66734
ecart typ	15.729	1.98494	0.343963
phase 3 (apprentissage de la fixation)
chiens	nbre de ligne	nbre de séances	lignes/séance
F*	147	20	7.35
D*	149	20	7.45
C*	74	8	9.25
B*	211	26	8.11538
A*	196	25	7.84
Moyenne	155.4	19.8	8.00108
ecart typ	23.9554	3.2	0.311342
phase 4 (reconnaissance de l'odeur humaine)
chiens	nbre de ligne	nbre de séances	lignes/séance
F*	124	14	8.85714
D*	161	21	7.66667
C*	312	28	11.1429
B*	303	36	8.41667
A*	163	19	8.57895
Ca*	219	35	6.25714
Ba*	299	30	9.96667
Moyenne	225.857	26.1429	8.69801
ecart typ	29.8013	3.15797	0.592149
phase 5 (comparaison et identification de l'odeur humaine)
chiens	nbre de ligne	nbre de séances	lignes/séance
F*	409	50	8.18
D*	522	61	8.55738
C*	654	63	10.381
B*	203	25	8.12
A*	269	37	7.27027
Ca*	423	39	10.8462
Ba*	409	47	8.70213
Du*	203	34	5.97059
Car*	301	41	7.34146
Moyenne	377	44.1111	8.37433
ecart typ	56.6805	4.70351	0.506123
