# Supplementary material for: Rigorous Training of Dogs Leads to High Accuracy in Human Scent Matching-To-Sample Performance
Source: PLoS One. 2016 Feb 10;11(2):e0146963. doi: 10.1371/journal.pone.0146963 (PMC4749222; doi:10.1371/journal.pone.0146963)
Supplement: S2 Data — These data refer to Fig 3 and Table 1. (XLSX) [file pone.0146963.s002.xlsx]

## Sheet: Figure3 + table
Sensitivity
	BS - BS		BS - TS		TS - TS		TS - BS
Periods	mean	SEM	mean	SEM	mean	SEM	mean	SEM
1	0.731254	0.0326483	0.709998	0.0547878	0.683123	0.0476602	0.676194	0.0406014
2	0.747433	0.0301543	0.704906	0.0246961	0.729181	0.0433534	0.698816	0.0345057
3	0.767086	0.0276164	0.713971	0.0278635	0.721483	0.037958	0.705259	0.033137
4	0.81746	0.0285781	0.721253	0.0347069	0.746784	0.0287874	0.687374	0.0407768
5	0.846992	0.0308363	0.728788	0.043344	0.786952	0.0427646	0.684343	0.0478163
6	0.840723	0.0305873	0.735788	0.0542903	0.811048	0.0472266	0.673695	0.0505984
7	0.868696	0.0351596	0.72375	0.0195535	0.839126	0.0468097	0.648764	0.0548169
8	0.885012	0.0397265	0.712857	0.0198139	0.886484	0.0431112	0.677101	0.0493448
9	0.89	0.0399037	0.725	0.0227466	0.880898	0.041326	0.708851	0.0515531
10	0.900471	0.0289053	0.74	0.020221	0.902	0.0396092	0.670621	0.0435098
Table 1 specificity				Table 1 sensitivity
Periods	mean	SEM		Periods	mean	SEM
1	1	0		1	70.4138	2.566
2	0.984307	0.0121603		2	73.4559	2.6782
3	0.991228	0.00877193		3	75.4957	2.78736
4	1	0		4	76.738	2.92043
5	0.99	0.01		5	80.1439	3.71643
6	0.992308	0.00769231		6	82.6237	3.13644
7	1	0		7	82.409	4.18948
8	1	0		8	84.9268	2.68788
9	1	0		9	83.7951	4.98926
10	1	0		10	84.7533	3.82993
